# Supplementary material for: Features of Streptococcus agalactiae strains recovered from pregnant women and newborns attending different hospitals in Ethiopia
Source: BMC Infect Dis. 2020 Nov 16;20:848. doi: 10.1186/s12879-020-05581-8 (PMC7668015; doi:10.1186/s12879-020-05581-8)
Supplement: Supplementary file 1 — Additional file 1: Supplemental Table S1. WGS NCBI accession numbers and bioinformatics pipeline details [file 12879_2020_5581_MOESM1_ESM.xlsx]

## Sheet: All isolates = 121
Sample No.	Mother/Infant	Mother/Infant Pair #	Biosample Accession	Total no. contigs	n50	Length of longest contig	Total bases in contig	Serotype	Clonal Complex (CC)	Sequence Type (ST)	PBP1A Type	PBP2X Type	TET Resistance Determinants	ERY:CLI Resistance Determinants	FQ Resistance Determinants	Other Resistance Determinants	ALPH	SRR	Pili	HVGA	Flow_cell	Instrument
E062	Baby	2	SAMN14907261	23	435169	647233	2034577	IA	Singleton	934	1	1	neg	neg	neg	neg	ALP1	SRR1	PI2B	HVGA	ATCHF	M03220
E063	Baby	2	SAMN14907262	274	434733	910973	2103355	IA	Singleton	934	1	1	neg	neg	neg	neg	ALP1	SRR1	PI2B	HVGA	ATCHF	M03220
E066	Mother	4		1890	91658	269674	3936746	III	2	19	NF	NF	TETM	LSA	neg	MphD_MLS	neg	neg	PI2A	neg	ATCHF	M03220
E067	Baby	4	SAMN14907266	61	105965	288220	2152908	III	2	19	1	1	TETM	neg	neg	neg	RIB	SRR1	PI1:PI2A	neg	ATCHF	M03220
E196	Mother	12	SAMN14907325	42	133358	341831	2148186	V	2	2	1	1	TETM	neg	neg	neg	ALP1	SRR1	PI1:PI2A	neg	ATD8R	M03220
E058	Mother	14		7560	2162	21136	6082107	IB	8	12	NF	NF	TETM	LSA	neg	MphD_MLS	ALPHA	SRR1	PI1:PI2A	neg	ATCHF	M03220
E059	Baby	14	SAMN14907258	26	179627	369659	2031616	IB	8	12	1	1	TETM	neg	neg	neg	ALPHA	SRR1	PI1:PI2A	neg	ATCHF	M03220
E056	Mother	27	SAMN14907255	33	138247	483612	2071959	IB	8	12	1	1	neg	neg	neg	neg	ALPHA	SRR1	PI1:PI2A	neg	ATCHF	M03220
E057	Baby	27	SAMN14907256	46	138219	483584	2074075	IB	8	12	1	1	neg	neg	neg	neg	ALPHA	SRR1	PI1:PI2A	neg	ATCHF	M03220
E206	Mother	28	SAMN14907331	39	126029	257671	2129955	V	2	2	1	1	TETM	neg	neg	neg	RIB	SRR1	PI1:PI2A	neg	ATD8R	M03220
E053	Mother	30	SAMN14907252	78	85665	179634	2041634	II	8	10	1	1	TETL:TETM	neg	neg	neg	ALPHA	SRR1	PI1:PI2A	neg	ATCHF	M03220
E211	Mother	30	SAMN14907336	60	91612	194626	2188799	V	2	110	1	1	TETO	ERMB	neg	neg	RIB	SRR1	PI2A	neg	ATD8R	M03220
E055	Mother	43	SAMN14907254	74	85705	179239	2046573	II	8	10	1	1	TETL:TETM	neg	neg	neg	ALPHA	SRR1	PI1:PI2A	neg	ATCHF	M03220
E061	Mother	43	SAMN14907260	65	82274	168223	2048235	II	8	10	1	1	TETL:TETM	neg	neg	neg	ALPHA	SRR1	PI1:PI2A	neg	ATCHF	M03220
E207	Mother	65	SAMN14907332	34	129032	257736	2130122	V	2	2	1	1	TETM	neg	neg	neg	RIB	SRR1	PI1:PI2A	neg	ATD8R	M03220
E200	Mother	71	SAMN14907326	33	234525	536173	2076965	IB	8	12	1	1	TETM	neg	neg	neg	ALPHA	SRR1	PI1:PI2A	neg	ATD8R	M03220
E015	Mother	118	SAMN14907228	95	103078	265869	2111413	V	2	19	1	1	TETM	ERMTR:LNU	GYRA-S11L:PARC-S6F	aac(6')-aph(2''):Aac6-Aph2_AGly	ALP1	SRR1	PI1:PI2A	neg	ATCHF	M03220
E064	Mother	121	SAMN14907263	39	180409	376454	2024570	V	2	196	1	1	TETM	neg	neg	neg	ALP1	SRR1	PI1:PI2A	neg	ATCHF	M03220
E065	Baby	121	SAMN14907264	35	92445	341814	2017274	V	2	196	1	1	TETM	neg	neg	neg	ALP1	SRR1	PI1:PI2A	neg	ATCHF	M03220
E154	Mother	122	SAMN14907316	29	179612	536109	2073804	IB	8	12	1	1	TETM	neg	neg	neg	ALPHA	SRR1	PI1:PI2A	neg	ATD8R	M03220
E010	Baby	126	SAMN14907224	58	92483	219294	2142293	II	8	10	1	1	TETL:TETM	neg	neg	neg	ALPHA	SRR1	PI1:PI2A	neg	ATCHF	M03220
E050	Mother	127	SAMN14907249	64	104401	265891	2108169	V	2	19	1	1	TETM	ERMTR	GYRA-S11L:PARC-S6F	aac(6')-aph(2''):Aac6-Aph2_AGly	ALP1	SRR1	PI1:PI2A	neg	ATCHF	M03220
E051	Baby	127	SAMN14907250	64	110266	265923	2111683	V	2	19	1	1	TETM	ERMTR	GYRA-S11L:PARC-S6F	aac(6')-aph(2''):Aac6-Aph2_AGly	ALP1	SRR1	PI1:PI2A	neg	ATCHF	M03220
E201	Mother	127	SAMN14907327	39	197152	491488	2081116	IB	8	12	1	1	TETM	neg	neg	neg	ALPHA	SRR1	PI1:PI2A	neg	ATD8R	M03220
E203	Mother	133	SAMN14907328	28	164513	476871	2028162	IA	249	23	55	5	TETM	neg	neg	neg	ALP1	SRR1	PI2A	neg	ATD8R	M03220
E205	Mother	134	SAMN14907330	24	179662	649868	2020665	IA	249	23	55	5	TETM	neg	neg	neg	ALP1	SRR1	PI2A	neg	ATD8R	M03220
E008	Baby	135	SAMN14907223	50	131052	342003	2125083	V	2	2	1	1	TETM	neg	neg	neg	ALP1	SRR1	PI1:PI2A	neg	ATCHF	M03220
E084	Mother	136	SAMN14907276	55	96780	303981	2087873	II	8	10	1	1	TETL:TETM	neg	neg	neg	ALPHA	SRR1	PI1:PI2A	neg	ATD9A	M03232
E085	Baby	136	SAMN14907277	54	96832	304033	2089705	II	8	10	1	1	TETL:TETM	neg	neg	neg	ALPHA	SRR1	PI1:PI2A	neg	ATD9A	M03232
E002	Mother	144	SAMN14907221	20	666523	683802	2076201	IA	249	933	1	5	neg	neg	neg	neg	ALP23	SRR1	PI1	neg	ATCHF	M03220
E001	Mother	148	SAMN14907220	32	224971	368556	2031192	IB	8	8	1	1	TETM	neg	neg	neg	ALPHA	SRR1	PI1:PI2A	neg	ATCHF	M03220
E003	Mother	173	SAMN14907222	26	513433	846678	2071885	IA	249	933	1	5	neg	neg	neg	neg	ALP23	SRR1	PI1	neg	ATCHF	M03220
E046	Mother	173	SAMN14907245	28	665629	684409	2073365	IA	249	933	1	5	neg	neg	neg	neg	ALP23	SRR1	PI1	neg	ATCHF	M03220
E018	Mother	178	SAMN14907230	33	132621	258173	2075523	V	2	2	1	1	TETM	neg	neg	neg	RIB	SRR1	PI1:PI2A	neg	ATCHF	M03220
E011	Mother	179	SAMN14907225	54	92495	219298	2137171	II	8	10	1	1	TETL:TETM	neg	neg	neg	ALPHA	SRR1	PI1:PI2A	neg	ATCHF	M03220
E012	Mother	186	SAMN14907226	45	107394	342401	2124482	V	2	2	1	1	TETM	neg	neg	neg	ALP1	SRR1	PI1:PI2A	neg	ATCHF	M03220
E041	Mother	205	SAMN14907242	55	103250	222831	2119576	V	2	19	1	1	TETM	ERMTR:LNU	GYRA-S11L:PARC-S6F	aac(6')-aph(2''):Aac6-Aph2_AGly	ALP1	SRR1	PI1:PI2A	neg	ATCHF	M03220
E042	Baby	205	SAMN14907243	96	62979	157854	2104804	V	2	19	1	1	TETM	ERMTR:LNU	GYRA-S11L:PARC-S6F	aac(6')-aph(2''):Aac6-Aph2_AGly	ALP1	SRR1	PI1:PI2A	neg	ATCHF	M03220
E045	Mother	205	SAMN14907244	68	74764	203960	2094440	III	2	19	1	1	TETM	neg	neg	neg	RIB	SRR1	PI1:PI2A	neg	ATCHF	M03220
E150	Mother	206	SAMN14907314	17	660876	767521	2117065	IA	932	5	1	4	TETM	neg	neg	neg	ALP1	SRR1	PI2B	neg	ATD8R	M03220
E151	Baby	206	SAMN14907315	19	534572	660884	2122012	IA	932	5	1	4	TETM	neg	neg	neg	ALP1	SRR1	PI2B	neg	ATD8R	M03220
E167	Mother	216	SAMN14907317	58	82174	180308	2124891	II	8	10	1	1	TETL:TETM	neg	neg	neg	ALPHA	SRR1	PI1:PI2A	neg	ATD8R	M03220
E168	Baby	216	SAMN14907318	62	84656	180260	2126139	II	8	10	1	1	TETL:TETM	neg	neg	neg	ALPHA	SRR1	PI1:PI2A	neg	ATD8R	M03220
E169	Mother	216	SAMN14907319	60	82142	179807	2125080	II	8	10	1	1	TETL:TETM	neg	neg	neg	ALPHA	SRR1	PI1:PI2A	neg	ATD8R	M03220
E060	Mother	219	SAMN14907259	74	105505	252042	2106596	III	2	19	1	1	TETM	neg	neg	neg	RIB	SRR1	PI1:PI2A	neg	ATCHF	M03220
E054	Mother	222	SAMN14907253	28	526201	918902	2127502	IA	Singleton	934	1	1	TETM	neg	neg	neg	ALP1	SRR1	PI2B	HVGA	ATCHF	M03220
E074	Mother	233	SAMN14907270	70	77720	151878	2095890	II	167	167	1	1	TETM	neg	neg	neg	RIB	SRR1	PI2A	neg	ATD9A	M03232
E173	Mother	234	SAMN14907323	60	122527	186275	2187242	III	2	19	1	1	TETM	ERMTR	neg	neg	RIB	SRR1	PI1:PI2A	neg	ATD8R	M03220
E174	Baby	234	SAMN14907324	51	122575	186622	2181534	III	2	19	1	1	TETM	ERMTR	neg	neg	RIB	SRR1	PI1:PI2A	neg	ATD8R	M03220
E212	Baby (sepsis)	234	SAMN14907337	60	116595	230336	2185439	III	2	19	1	1	TETM	ERMTR	neg	neg	RIB	SRR1	PI1:PI2A	neg	ATD8R	M03220
E213	Baby	234	SAMN14907338	51	122559	230388	2181335	III	2	19	1	1	TETM	ERMTR	neg	neg	RIB	SRR1	PI1:PI2A	neg	ATD8R	M03220
E122	Mother	245	SAMN14907305	54	280364	612778	2244505	II	932	936	1	4	TETM	neg	neg	neg	RIB	SRR1	PI2B	neg	ATD9A	M03232
E123	Baby	245	SAMN14907306	55	280412	629180	2245855	II	932	936	1	4	TETM	neg	neg	neg	RIB	SRR1	PI2B	neg	ATD9A	M03232
E128	Mother	251	SAMN14907307	58	85749	179775	2038319	II	8	10	1	1	TETL:TETM	neg	neg	neg	ALPHA	SRR1	PI1:PI2A	neg	ATD9A	M03232
E017	Mother	254	SAMN14907229	37	132577	258715	2074953	V	2	2	1	1	TETM	neg	neg	neg	RIB	SRR1	PI1:PI2A	neg	ATCHF	M03220
E052	Mother	259	SAMN14907251	388	105573	266030	2194401	III	2	19	1	1	TETM	neg	neg	neg	RIB	SRR1	PI1:PI2A	neg	ATCHF	M03220
E118	Mother	259	SAMN14907302	62	84661	179827	2077632	II	8	10	1	1	TETL:TETM	neg	neg	neg	ALPHA	SRR1	PI1:PI2A	neg	ATD9A	M03232
E037	Mother	262	SAMN14907238	59	91426	149732	2121595	II	3	3	1	1	TETM	neg	neg	neg	ALPHA	SRR1	PI2A	neg	ATCHF	M03220
E038	Mother	262	SAMN14907239	38	255282	360235	2074398	IB	8	8	1	1	TETM	neg	neg	neg	ALPHA	SRR1	PI1:PI2A	neg	ATCHF	M03220
E136	Mother	262	SAMN14907308	41	279773	612774	2240811	II	932	932	1	4	TETM	neg	neg	neg	RIB	SRR1	PI2B	neg	ATD9A	M03232
E137	Baby	262	SAMN14907309	62	343830	573307	2246465	II	932	932	1	4	TETM	neg	neg	neg	RIB	SRR1	PI2B	neg	ATD9A	M03232
E120	Mother	263	SAMN14907303	54	279795	629152	2248430	II	932	936	1	4	TETM	neg	neg	neg	RIB	SRR1	PI2B	neg	ATD9A	M03232
E121	Baby	263	SAMN14907304	58	277996	612774	2243314	II	932	936	1	4	TETM	neg	neg	neg	RIB	SRR1	PI2B	neg	ATD9A	M03232
E039	Mother	269	SAMN14907240	101	255294	360247	2094011	IB	8	8	1	1	TETM	neg	neg	neg	ALPHA	SRR1	PI1:PI2A	neg	ATCHF	M03220
E040	Baby	269	SAMN14907241	32	189968	360271	2067935	IB	8	8	1	1	TETM	neg	neg	neg	ALPHA	SRR1	PI1:PI2A	neg	ATCHF	M03220
E140	Mother	271	SAMN14907312	73	85705	179731	2044208	II	8	10	1	1	TETL:TETM	neg	neg	neg	ALPHA	SRR1	PI1:PI2A	neg	ATD9A	M03232
E141	Mother	271	SAMN14907313	60	85797	179823	2045691	II	8	10	1	1	TETL:TETM	neg	neg	neg	ALPHA	SRR1	PI1:PI2A	neg	ATD8R	M03220
E047	Mother	274	SAMN14907246	28	513421	665496	2072543	IA	249	933	1	5	neg	neg	neg	neg	ALP23	SRR1	PI1	neg	ATCHF	M03220
E013	Mother	278	SAMN14907227	34	107398	342405	2117501	V	2	2	1	1	TETM	neg	neg	neg	ALP1	SRR1	PI1:PI2A	neg	ATCHF	M03220
E170	Mother	282	SAMN14907320	18	260506	660892	2122333	IA	932	5	1	4	TETM	neg	neg	neg	ALP1	SRR1	PI2B	neg	ATD8R	M03220
E171	Baby	282	SAMN14907321	20	660816	892400	2122248	IA	932	5	1	4	TETM	neg	neg	neg	ALP1	SRR1	PI2B	neg	ATD8R	M03220
E172	Baby (sepsis)	282	SAMN14907322	48	534175	660804	2130572	IA	932	5	1	4	TETM	neg	neg	neg	ALP1	SRR1	PI2B	neg	ATD8R	M03220
E071	Mother	352	SAMN14907268	42	543123	671269	2105774	IA	249	249	1	5	neg	neg	neg	neg	ALP23	SRR1	PI1	neg	ATD9A	M03232
E072	Baby	352	SAMN14907269	34	543139	671285	2104196	IA	249	249	1	5	neg	neg	neg	neg	ALP23	SRR1	PI1	neg	ATD9A	M03232
E079	Mother	352	SAMN14907273	70	85769	179795	2048376	II	8	10	1	1	TETL:TETM	neg	neg	neg	ALPHA	SRR1	PI1:PI2A	neg	ATD9A	M03232
E087	Baby	457	SAMN14907278	31	240605	676812	2026441	IV	2	196	1	1	TETM	neg	neg	neg	ALP1	SRR1	PI2B	neg	ATD9A	M03232
E138	Mother	495	SAMN14907310	51	279719	629156	2244482	II	932	932	1	4	TETM	neg	neg	neg	RIB	SRR1	PI2B	neg	ATD9A	M03232
E139	Baby	495	SAMN14907311	62	341980	612734	2244472	II	932	932	1	4	TETM	neg	neg	neg	RIB	SRR1	PI2B	neg	ATD9A	M03232
E090	Mother	573	SAMN14907280	58	107630	179771	2072476	II	8	10	1	1	TETL:TETM	neg	neg	neg	ALPHA	SRR1	PI1:PI2A	neg	ATD9A	M03232
E091	Baby	573	SAMN14907281	47	123934	284345	2065949	II	8	10	1	1	TETL:TETM	neg	neg	neg	ALPHA	SRR1	PI1:PI2A	neg	ATD9A	M03232
E030	Mother	661	SAMN14907232	23	513396	665481	2071486	IA	249	933	1	5	neg	neg	neg	neg	ALP23	SRR1	PI1	neg	ATCHF	M03220
E031	Baby	661	SAMN14907233	65	512418	666327	2083686	IA	249	933	1	5	neg	neg	neg	neg	ALP23	SRR1	PI1	neg	ATCHF	M03220
E107	Mother	768	SAMN14907292	38	223577	389153	2087277	V	2	2	1	1	TETM	neg	neg	neg	ALP1	SRR1	PI1:PI2A	neg	ATD9A	M03232
E210	Mother	822	SAMN14907335	23	164505	498164	2026408	IA	249	23	55	5	TETM	neg	neg	neg	ALP1	SRR1	PI2A	neg	ATD8R	M03220
E204	Mother	827	SAMN14907329	25	179714	498152	2026294	IA	249	23	55	5	TETM	neg	neg	neg	ALP1	SRR1	PI2A	neg	ATD8R	M03220
E080	Mother	848	SAMN14907274	69	82077	179771	2046112	II	8	10	1	1	TETL:TETM	neg	neg	neg	ALPHA	SRR1	PI1:PI2A	neg	ATD9A	M03232
E081	Baby	848	SAMN14907275	69	85753	179779	2046314	II	8	10	1	1	TETL:TETM	neg	neg	neg	ALPHA	SRR1	PI1:PI2A	neg	ATD9A	M03232
E029	Baby	987	SAMN14907231	41	513412	932418	2076407	IA	249	933	1	5	neg	neg	neg	neg	ALP23	SRR1	PI1	neg	ATCHF	M03220
E033	Mother	987	SAMN14907235	38	255326	360279	2075261	IB	8	8	1	1	TETM	neg	neg	neg	ALPHA	SRR1	PI1:PI2A	neg	ATCHF	M03220
E036	Mother	989	SAMN14907237	52	91883	189862	2115555	II	3	3	1	1	TETM	neg	neg	neg	ALPHA	SRR1	PI2A	neg	ATCHF	M03220
E110	Mother	1146	SAMN14907295	139	85725	179751	2066095	II	8	10	1	1	TETL:TETM	neg	neg	neg	ALPHA	SRR1	PI1:PI2A	neg	ATD9A	M03232
E108	Mother	1606	SAMN14907293	37	183917	389121	2088593	V	2	2	1	1	TETM	neg	neg	neg	ALP1	SRR1	PI1:PI2A	neg	ATD9A	M03232
E048	Mother	2328	SAMN14907247	38	180348	389531	2088817	V	2	2	1	1	TETM	neg	neg	neg	ALP1	SRR1	PI1:PI2A	neg	ATCHF	M03220
E049	Baby	2328	SAMN14907248	161	133358	296861	2109968	V	2	2	1	1	TETM	neg	neg	neg	ALP1	SRR1	PI1:PI2A	neg	ATCHF	M03220
E068	Mother	2426	SAMN14907267	36	179720	483644	2073624	IB	8	12	1	1	neg	neg	neg	neg	ALPHA	SRR1	PI1:PI2A	neg	ATCHF	M03220
E088	Mother	2848	SAMN14907279	30	383905	649368	2019730	IA	249	23	1	5	TETM	neg	neg	neg	ALP1	SRR1	PI2A	neg	ATD9A	M03232
E032	Mother	3106	SAMN14907234	36	543071	671217	2097594	IA	249	249	1	5	neg	neg	neg	neg	ALP23	SRR1	PI1	neg	ATCHF	M03220
E100	Mother	3841	SAMN14907287	72	92532	179711	2088742	II	8	10	1	1	TETL:TETM	neg	neg	neg	ALPHA	SRR1	PI1:PI2A	neg	ATD9A	M03232
E101	Baby	3841	SAMN14907288	53	104050	179807	2084789	II	8	10	1	1	TETL:TETM	neg	neg	neg	ALPHA	SRR1	PI1:PI2A	neg	ATD9A	M03232
E102	Mother	5841	SAMN14907289	67	82223	179799	2047650	II	8	10	1	1	TETL:TETM	neg	neg	neg	ALPHA	SRR1	PI1:PI2A	neg	ATD9A	M03232
E109	Mother	5941	SAMN14907294	37	223272	342014	2087153	V	2	2	1	1	TETM	neg	neg	neg	ALP1	SRR1	PI1:PI2A	neg	ATD9A	M03232
E034	Mother	6032	SAMN14907236	41	284341	456877	2074347	IB	8	8	1	1	TETM	neg	neg	neg	ALPHA	SRR1	PI1:PI2A	neg	ATCHF	M03220
E104	Mother	6106	SAMN14907290	50	132475	257729	2130519	V	2	935	1	1	TETM	neg	neg	neg	RIB	SRR1	PI1:PI2A	neg	ATD9A	M03232
E098	Mother	6352	SAMN14907285	62	85761	179787	2040484	II	8	10	1	1	TETL:TETM	neg	neg	neg	ALPHA	SRR1	PI1:PI2A	neg	ATD9A	M03232
E099	Baby	6352	SAMN14907286	61	85729	179755	2038484	II	8	10	1	1	TETL:TETM	neg	neg	neg	ALPHA	SRR1	PI1:PI2A	neg	ATD9A	M03232
E106	Mother	6352	SAMN14907291	64	85769	179795	2045620	II	8	10	1	1	TETL:TETM	neg	neg	neg	ALPHA	SRR1	PI1:PI2A	neg	ATD9A	M03232
E095	Baby	6632	SAMN14907282	65	91539	179795	2046464	II	8	10	1	1	TETL:TETM	neg	neg	neg	ALPHA	SRR1	PI1:PI2A	neg	ATD9A	M03232
E113	Mother	7285	SAMN14907298	50	104001	179759	2047913	II	8	10	1	1	TETL:TETM	neg	neg	neg	ALPHA	SRR1	PI1:PI2A	neg	ATD9A	M03232
E114	Mother	7285	SAMN14907299	58	85769	179795	2045299	II	8	10	1	1	TETL:TETM	neg	neg	neg	ALPHA	SRR1	PI1:PI2A	neg	ATD9A	M03232
E115	Baby	7285	SAMN14907300	91	92475	179763	2097595	II	8	10	1	1	TETL:TETM	neg	neg	neg	ALPHA	SRR1	PI1:PI2A	neg	ATD9A	M03232
E112	Mother	7495	SAMN14907297	63	85737	179763	2043882	II	8	10	1	1	TETL:TETM	neg	neg	neg	ALPHA	SRR1	PI1:PI2A	neg	ATD9A	M03232
E111	Mother	7644	SAMN14907296	102	85733	179759	2058673	II	8	10	1	1	TETL:TETM	neg	neg	neg	ALPHA	SRR1	PI1:PI2A	neg	ATD9A	M03232
E116	Mother	7732	SAMN14907301	68	85717	179743	2075063	II	8	10	1	1	TETL:TETM	neg	neg	neg	ALPHA	SRR1	PI1:PI2A	neg	ATD9A	M03232
E214	Mother	7732	SAMN14907339	58	92559	179847	2077398	II	8	10	1	1	TETL:TETM	neg	neg	neg	ALPHA	SRR1	PI1:PI2A	neg	ATD8R	M03220
E215	Mother	7732	SAMN14907340	57	91571	179827	2075144	II	8	10	1	1	TETL:TETM	neg	neg	neg	ALPHA	SRR1	PI1:PI2A	neg	ATD8R	M03220
E208	Mother	8222	SAMN14907333	24	179677	649892	2032377	IA	249	23	55	5	TETM	neg	neg	neg	ALP1	SRR1	PI2A	neg	ATD8R	M03220
E209	Mother	8222	SAMN14907334	23	179651	649888	2026068	IA	249	23	55	5	TETM	neg	neg	neg	ALP1	SRR1	PI2A	neg	ATD8R	M03220
E075	Mother	8750	SAMN14907271	60	85757	179783	2039574	II	8	10	1	1	TETL:TETM	neg	neg	neg	ALPHA	SRR1	PI1:PI2A	neg	ATD9A	M03232
E076	Mother	8750	SAMN14907272	34	179704	583895	2028028	IA	249	23	1	5	TETM	neg	neg	neg	ALP1	SRR1	PI2A	neg	ATD9A	M03232
E097	Mother	8802	SAMN14907284	65	85717	179735	2088597	II	8	10	1	1	TETL:TETM	neg	neg	neg	ALPHA	SRR1	PI1:PI2A	neg	ATD9A	M03232
E096	Mother	9631	SAMN14907283	65	92487	179767	2088853	II	8	10	1	1	TETL:TETM	neg	neg	neg	ALPHA	SRR1	PI1:PI2A	neg	ATD9A	M03232

## Sheet: Non-duplicated isolates = 83
Sample	Category	Biosample Accession	Total no. contigs	n50	Length of longest contig	Total bases in contig	Serotype	Clonal Complex (CC)	Sequence Type (ST)	PBP1A Type	PBP2X Type	TET Resistance Determinants	ERY:CLI Resistance Determinants	FQ Resistance Determinants	Other Resistance Determinants	ALPH	SRR	Pili	HVGA	Flow_cell	Instrument
E001	Mother	SAMN14907220	32	224971	368556	2031192	IB	8	8	1	1	TETM	neg	neg	neg	ALPHA	SRR1	PI1:PI2A	neg	ATCHF	M03220
E002	Mother	SAMN14907221	20	666523	683802	2076201	IA	249	933	1	5	neg	neg	neg	neg	ALP23	SRR1	PI1	neg	ATCHF	M03220
E008	Baby	SAMN14907223	50	131052	342003	2125083	V	2	2	1	1	TETM	neg	neg	neg	ALP1	SRR1	PI1:PI2A	neg	ATCHF	M03220
E010	Baby	SAMN14907224	58	92483	219294	2142293	II	8	10	1	1	TETL:TETM	neg	neg	neg	ALPHA	SRR1	PI1:PI2A	neg	ATCHF	M03220
E011	Mother	SAMN14907225	54	92495	219298	2137171	II	8	10	1	1	TETL:TETM	neg	neg	neg	ALPHA	SRR1	PI1:PI2A	neg	ATCHF	M03220
E012	Mother	SAMN14907226	45	107394	342401	2124482	V	2	2	1	1	TETM	neg	neg	neg	ALP1	SRR1	PI1:PI2A	neg	ATCHF	M03220
E013	Mother	SAMN14907227	34	107398	342405	2117501	V	2	2	1	1	TETM	neg	neg	neg	ALP1	SRR1	PI1:PI2A	neg	ATCHF	M03220
E015	Mother	SAMN14907228	95	103078	265869	2111413	V	2	19	1	1	TETM	ERMTR:LNU	GYRA-S11L:PARC-S6F	aac(6')-aph(2''):Aac6-Aph2_AGly	ALP1	SRR1	PI1:PI2A	neg	ATCHF	M03220
E017	Mother	SAMN14907229	37	132577	258715	2074953	V	2	2	1	1	TETM	neg	neg	neg	RIB	SRR1	PI1:PI2A	neg	ATCHF	M03220
E018	Mother	SAMN14907230	33	132621	258173	2075523	V	2	2	1	1	TETM	neg	neg	neg	RIB	SRR1	PI1:PI2A	neg	ATCHF	M03220
E029	Baby	SAMN14907231	41	513412	932418	2076407	IA	249	933	1	5	neg	neg	neg	neg	ALP23	SRR1	PI1	neg	ATCHF	M03220
E030	Mother	SAMN14907232	23	513396	665481	2071486	IA	249	933	1	5	neg	neg	neg	neg	ALP23	SRR1	PI1	neg	ATCHF	M03220
E032	Mother	SAMN14907234	36	543071	671217	2097594	IA	249	249	1	5	neg	neg	neg	neg	ALP23	SRR1	PI1	neg	ATCHF	M03220
E033	Mother	SAMN14907235	38	255326	360279	2075261	IB	8	8	1	1	TETM	neg	neg	neg	ALPHA	SRR1	PI1:PI2A	neg	ATCHF	M03220
E034	Mother	SAMN14907236	41	284341	456877	2074347	IB	8	8	1	1	TETM	neg	neg	neg	ALPHA	SRR1	PI1:PI2A	neg	ATCHF	M03220
E036	Mother	SAMN14907237	52	91883	189862	2115555	II	3	3	1	1	TETM	neg	neg	neg	ALPHA	SRR1	PI2A	neg	ATCHF	M03220
E037	Mother	SAMN14907238	59	91426	149732	2121595	II	3	3	1	1	TETM	neg	neg	neg	ALPHA	SRR1	PI2A	neg	ATCHF	M03220
E038	Mother	SAMN14907239	38	255282	360235	2074398	IB	8	8	1	1	TETM	neg	neg	neg	ALPHA	SRR1	PI1:PI2A	neg	ATCHF	M03220
E039	Mother	SAMN14907240	101	255294	360247	2094011	IB	8	8	1	1	TETM	neg	neg	neg	ALPHA	SRR1	PI1:PI2A	neg	ATCHF	M03220
E041	Mother	SAMN14907242	55	103250	222831	2119576	V	2	19	1	1	TETM	ERMTR:LNU	GYRA-S11L:PARC-S6F	aac(6')-aph(2''):Aac6-Aph2_AGly	ALP1	SRR1	PI1:PI2A	neg	ATCHF	M03220
E045	Mother	SAMN14907244	68	74764	203960	2094440	III	2	19	1	1	TETM	neg	neg	neg	RIB	SRR1	PI1:PI2A	neg	ATCHF	M03220
E046	Mother	SAMN14907245	28	665629	684409	2073365	IA	249	933	1	5	neg	neg	neg	neg	ALP23	SRR1	PI1	neg	ATCHF	M03220
E047	Mother	SAMN14907246	28	513421	665496	2072543	IA	249	933	1	5	neg	neg	neg	neg	ALP23	SRR1	PI1	neg	ATCHF	M03220
E048	Mother	SAMN14907247	38	180348	389531	2088817	V	2	2	1	1	TETM	neg	neg	neg	ALP1	SRR1	PI1:PI2A	neg	ATCHF	M03220
E051	Baby	SAMN14907250	64	110266	265923	2111683	V	2	19	1	1	TETM	ERMTR	GYRA-S11L:PARC-S6F	aac(6')-aph(2''):Aac6-Aph2_AGly	ALP1	SRR1	PI1:PI2A	neg	ATCHF	M03220
E052	Mother	SAMN14907251	388	105573	266030	2194401	III	2	19	1	1	TETM	neg	neg	neg	RIB	SRR1	PI1:PI2A	neg	ATCHF	M03220
E053	Mother	SAMN14907252	78	85665	179634	2041634	II	8	10	1	1	TETL:TETM	neg	neg	neg	ALPHA	SRR1	PI1:PI2A	neg	ATCHF	M03220
E054	Mother	SAMN14907253	28	526201	918902	2127502	IA	Singleton	934	1	1	TETM	neg	neg	neg	ALP1	SRR1	PI2B	HVGA	ATCHF	M03220
E056	Mother	SAMN14907255	33	138247	483612	2071959	IB	8	12	1	1	neg	neg	neg	neg	ALPHA	SRR1	PI1:PI2A	neg	ATCHF	M03220
E059	Baby	SAMN14907258	26	179627	369659	2031616	IB	8	12	1	1	TETM	neg	neg	neg	ALPHA	SRR1	PI1:PI2A	neg	ATCHF	M03220
E060	Mother	SAMN14907259	74	105505	252042	2106596	III	2	19	1	1	TETM	neg	neg	neg	RIB	SRR1	PI1:PI2A	neg	ATCHF	M03220
E061	Mother	SAMN14907260	65	82274	168223	2048235	II	8	10	1	1	TETL:TETM	neg	neg	neg	ALPHA	SRR1	PI1:PI2A	neg	ATCHF	M03220
E062	Baby	SAMN14907261	23	435169	647233	2034577	IA	Singleton	934	1	1	neg	neg	neg	neg	ALP1	SRR1	PI2B	HVGA	ATCHF	M03220
E065	Baby	SAMN14907264	35	92445	341814	2017274	V	2	196	1	1	TETM	neg	neg	neg	ALP1	SRR1	PI1:PI2A	neg	ATCHF	M03220
E067	Baby	SAMN14907266	61	105965	288220	2152908	III	2	19	1	1	TETM	neg	neg	neg	RIB	SRR1	PI1:PI2A	neg	ATCHF	M03220
E068	Mother	SAMN14907267	36	179720	483644	2073624	IB	8	12	1	1	neg	neg	neg	neg	ALPHA	SRR1	PI1:PI2A	neg	ATCHF	M03220
E072	Baby	SAMN14907269	34	543139	671285	2104196	IA	249	249	1	5	neg	neg	neg	neg	ALP23	SRR1	PI1	neg	ATD9A	M03232
E074	Mother	SAMN14907270	70	77720	151878	2095890	II	167	167	1	1	TETM	neg	neg	neg	RIB	SRR1	PI2A	neg	ATD9A	M03232
E075	Mother	SAMN14907271	60	85757	179783	2039574	II	8	10	1	1	TETL:TETM	neg	neg	neg	ALPHA	SRR1	PI1:PI2A	neg	ATD9A	M03232
E076	Mother	SAMN14907272	34	179704	583895	2028028	IA	249	23	1	5	TETM	neg	neg	neg	ALP1	SRR1	PI2A	neg	ATD9A	M03232
E079	Mother	SAMN14907273	70	85769	179795	2048376	II	8	10	1	1	TETL:TETM	neg	neg	neg	ALPHA	SRR1	PI1:PI2A	neg	ATD9A	M03232
E084	Mother	SAMN14907276	55	96780	303981	2087873	II	8	10	1	1	TETL:TETM	neg	neg	neg	ALPHA	SRR1	PI1:PI2A	neg	ATD9A	M03232
E087	Baby	SAMN14907278	31	240605	676812	2026441	IV	2	196	1	1	TETM	neg	neg	neg	ALP1	SRR1	PI2B	neg	ATD9A	M03232
E088	Mother	SAMN14907279	30	383905	649368	2019730	IA	249	23	1	5	TETM	neg	neg	neg	ALP1	SRR1	PI2A	neg	ATD9A	M03232
E090	Mother	SAMN14907280	58	107630	179771	2072476	II	8	10	1	1	TETL:TETM	neg	neg	neg	ALPHA	SRR1	PI1:PI2A	neg	ATD9A	M03232
E095	Baby	SAMN14907282	65	91539	179795	2046464	II	8	10	1	1	TETL:TETM	neg	neg	neg	ALPHA	SRR1	PI1:PI2A	neg	ATD9A	M03232
E096	Mother	SAMN14907283	65	92487	179767	2088853	II	8	10	1	1	TETL:TETM	neg	neg	neg	ALPHA	SRR1	PI1:PI2A	neg	ATD9A	M03232
E097	Mother	SAMN14907284	65	85717	179735	2088597	II	8	10	1	1	TETL:TETM	neg	neg	neg	ALPHA	SRR1	PI1:PI2A	neg	ATD9A	M03232
E100	Mother	SAMN14907288	72	92532	179711	2088742	II	8	10	1	1	TETL:TETM	neg	neg	neg	ALPHA	SRR1	PI1:PI2A	neg	ATD9A	M03232
E102	Mother	SAMN14907289	67	82223	179799	2047650	II	8	10	1	1	TETL:TETM	neg	neg	neg	ALPHA	SRR1	PI1:PI2A	neg	ATD9A	M03232
E104	Mother	SAMN14907290	50	132475	257729	2130519	V	2	935	1	1	TETM	neg	neg	neg	RIB	SRR1	PI1:PI2A	neg	ATD9A	M03232
E106	Mother	SAMN14907291	64	85769	179795	2045620	II	8	10	1	1	TETL:TETM	neg	neg	neg	ALPHA	SRR1	PI1:PI2A	neg	ATD9A	M03232
E107	Mother	SAMN14907292	38	223577	389153	2087277	V	2	2	1	1	TETM	neg	neg	neg	ALP1	SRR1	PI1:PI2A	neg	ATD9A	M03232
E108	Mother	SAMN14907293	37	183917	389121	2088593	V	2	2	1	1	TETM	neg	neg	neg	ALP1	SRR1	PI1:PI2A	neg	ATD9A	M03232
E109	Mother	SAMN14907294	37	223272	342014	2087153	V	2	2	1	1	TETM	neg	neg	neg	ALP1	SRR1	PI1:PI2A	neg	ATD9A	M03232
E110	Mother	SAMN14907295	139	85725	179751	2066095	II	8	10	1	1	TETL:TETM	neg	neg	neg	ALPHA	SRR1	PI1:PI2A	neg	ATD9A	M03232
E111	Mother	SAMN14907296	102	85733	179759	2058673	II	8	10	1	1	TETL:TETM	neg	neg	neg	ALPHA	SRR1	PI1:PI2A	neg	ATD9A	M03232
E112	Mother	SAMN14907297	63	85737	179763	2043882	II	8	10	1	1	TETL:TETM	neg	neg	neg	ALPHA	SRR1	PI1:PI2A	neg	ATD9A	M03232
E114	Mother	SAMN14907299	58	85769	179795	2045299	II	8	10	1	1	TETL:TETM	neg	neg	neg	ALPHA	SRR1	PI1:PI2A	neg	ATD9A	M03232
E116	Mother	SAMN14907301	68	85717	179743	2075063	II	8	10	1	1	TETL:TETM	neg	neg	neg	ALPHA	SRR1	PI1:PI2A	neg	ATD9A	M03232
E118	Mother	SAMN14907302	62	84661	179827	2077632	II	8	10	1	1	TETL:TETM	neg	neg	neg	ALPHA	SRR1	PI1:PI2A	neg	ATD9A	M03232
E120	Mother	SAMN14907303	54	279795	629152	2248430	II	932	936	1	4	TETM	neg	neg	neg	RIB	SRR1	PI2B	neg	ATD9A	M03232
E128	Mother	SAMN14907307	58	85749	179775	2038319	II	8	10	1	1	TETL:TETM	neg	neg	neg	ALPHA	SRR1	PI1:PI2A	neg	ATD9A	M03232
E136	Mother	SAMN14907308	41	279773	612774	2240811	II	932	932	1	4	TETM	neg	neg	neg	RIB	SRR1	PI2B	neg	ATD9A	M03232
E138	Mother	SAMN14907310	51	279719	629156	2244482	II	932	932	1	4	TETM	neg	neg	neg	RIB	SRR1	PI2B	neg	ATD9A	M03232
E140	Mother	SAMN14907312	73	85705	179731	2044208	II	8	10	1	1	TETL:TETM	neg	neg	neg	ALPHA	SRR1	PI1:PI2A	neg	ATD9A	M03232
E151	Baby	SAMN14907315	19	534572	660884	2122012	IA	932	5	1	4	TETM	neg	neg	neg	ALP1	SRR1	PI2B	neg	ATD8R	M03220
E154	Mother	SAMN14907316	29	179612	536109	2073804	IB	8	12	1	1	TETM	neg	neg	neg	ALPHA	SRR1	PI1:PI2A	neg	ATD8R	M03220
E167	Mother	SAMN14907317	58	82174	180308	2124891	II	8	10	1	1	TETL:TETM	neg	neg	neg	ALPHA	SRR1	PI1:PI2A	neg	ATD8R	M03220
E168	Baby	SAMN14907318	62	84656	180260	2126139	II	8	10	1	1	TETL:TETM	neg	neg	neg	ALPHA	SRR1	PI1:PI2A	neg	ATD8R	M03220
E170	Mother	SAMN14907320	18	260506	660892	2122333	IA	932	5	1	4	TETM	neg	neg	neg	ALP1	SRR1	PI2B	neg	ATD8R	M03220
E174	Mother	SAMN14907324	51	122575	186622	2181534	III	2	19	1	1	TETM	ERMTR	neg	neg	RIB	SRR1	PI1:PI2A	neg	ATD8R	M03220
E196	Mother	SAMN14907325	42	133358	341831	2148186	V	2	2	1	1	TETM	neg	neg	neg	ALP1	SRR1	PI1:PI2A	neg	ATD8R	M03220
E200	Mother	SAMN14907326	33	234525	536173	2076965	IB	8	12	1	1	TETM	neg	neg	neg	ALPHA	SRR1	PI1:PI2A	neg	ATD8R	M03220
E201	Mother	SAMN14907327	39	197152	491488	2081116	IB	8	12	1	1	TETM	neg	neg	neg	ALPHA	SRR1	PI1:PI2A	neg	ATD8R	M03220
E203	Mother	SAMN14907328	28	164513	476871	2028162	IA	249	23	55	5	TETM	neg	neg	neg	ALP1	SRR1	PI2A	neg	ATD8R	M03220
E204	Mother	SAMN14907329	25	179714	498152	2026294	IA	249	23	55	5	TETM	neg	neg	neg	ALP1	SRR1	PI2A	neg	ATD8R	M03220
E205	Mother	SAMN14907330	24	179662	649868	2020665	IA	249	23	55	5	TETM	neg	neg	neg	ALP1	SRR1	PI2A	neg	ATD8R	M03220
E206	Mother	SAMN14907331	39	126029	257671	2129955	V	2	2	1	1	TETM	neg	neg	neg	RIB	SRR1	PI1:PI2A	neg	ATD8R	M03220
E207	Mother	SAMN14907332	34	129032	257736	2130122	V	2	2	1	1	TETM	neg	neg	neg	RIB	SRR1	PI1:PI2A	neg	ATD8R	M03220
E208	Mother	SAMN14907333	24	179677	649892	2032377	IA	249	23	55	5	TETM	neg	neg	neg	ALP1	SRR1	PI2A	neg	ATD8R	M03220
E210	Mother	SAMN14907335	23	164505	498164	2026408	IA	249	23	55	5	TETM	neg	neg	neg	ALP1	SRR1	PI2A	neg	ATD8R	M03220
E211	Mother	SAMN14907336	60	91612	194626	2188799	V	2	110	1	1	TETO	ERMB	neg	neg	RIB	SRR1	PI2A	neg	ATD8R	M03220
